# Supplementary material for: The emergence of carbapenemase-producing Enterobacterales in hospitals: a major challenge for a debilitated healthcare system in Lebanon
Source: Front Public Health. 2023 Nov 20;11:1290912. doi: 10.3389/fpubh.2023.1290912 (PMC10699444; doi:10.3389/fpubh.2023.1290912)
Supplement: Supplementary file 2 [file Table_3.xlsx]

## Sheet: Sheet1
Isolate code	MLST type	blaNDM-1	blaNDM-5	blaOXA-48	blaOXA-181	blaOXA-244	blaCTX-M-15	blaCTX-M-27	blaTEM-35	blaTEM-1B	blaSHV-110	blaSHV-12	blaSHV-33	blaSHV-26	blaOXA-1	blaDHA-1	blaACT-16	blaCMY-145	blaOKP-B3	aadA1	aadA2	aadA5	rmtB	rmtC	armA	aph(3’)-Ia	aph(3'’)-Ib	aac(3)-IIa	aph(6)-Id	tet(A)	tet(B)	qnrS1	qnrB1	qnrB4	qnrB19	aac(6’)-Ib-cr	sul1	sul2	sul3	dfrA1	dfrA12	dfrA17	dfrA14	fosA	fosA3	mphE	mph(A)	catA1	catB3
Escherichia coli
O84D6**	ST10
O85D8**	ST10
O84F2**	ST38
O84C10**	ST46
O84D2**	ST69
O84E5**	ST69
O84E8**	ST69
O84G8**	ST69
O85A3*	ST69
O86A2*	ST69
O86D2**	ST90
O85C6**	ST167
O85C4*	ST167
O85C10**	ST167
O84F5**	ST361														1					0.99																												1
O84F9**	ST361																			0.99																												1
O86A6*	ST361
O84E7*	ST405																																															1
O84E9*	ST405
O85C3**	ST405																																															1
O85E2*	ST648
O85F3*	ST648
O85G1*	ST648
O85D6*	ST648
O85A1**	ST8881														1
O84C6**	ST940
Klebsiella pneumoniae
O84E1**	ST35																																											0.99
O84D5**	ST35																																															1
O85E3*	ST37										0.99																																	0.98
O84C9***	ST45
O85D10*	ST1770
Enterobacter spp.
O84D8*	ST182																																				0.99							0.96
O84F3**	ST1006																																											0.97
[truncated: 8 more columns]
